# Supplementary material for: Precision Oncology Approach for Urachal Carcinoma: A Clinical Case Report
Source: Int J Mol Sci. 2024 Dec 12;25(24):13315. doi: 10.3390/ijms252413315 (PMC11678524; doi:10.3390/ijms252413315)
Supplement: Supplementary file 1 [file ijms-25-13315-s001.zip]

Archive with 5 entries (5 files):
- Supplementary Table S1 (Drug Screen UrC).xlsx
- Supplementary Figure S1..tif
- Supplementary Figure S2..tif
- Supplementary Legends.pdf
- Supplementary Material and Methods.pdf
