# Supplementary material for: Precision Oncology Approach for Urachal Carcinoma: A Clinical Case Report
Source: Int J Mol Sci. 2024 Dec 12;25(24):13315. doi: 10.3390/ijms252413315 (PMC11678524; doi:10.3390/ijms252413315)
Supplement: Supplementary file 1 [file ijms-25-13315-s001.zip › Supplementary Table S1 (Drug Screen UrC).xlsx]

## Sheet: Tabelle1
Component	Compound_class	Mode of action	Molecular target	Conc. 1 (µM)	Conc. 2 (µM)	Conc. 3 (µM)	Conc. 4 (µM)	Conc. 5 (µM)	IC50 (µM)
5-Azacytidine	Antimetabolite	DNA methyltransferase inhibitor	DNA methyltransferase	0.01	0.1	1	5	20	> 20
5-Fluorouracil	Antimetabolite	Thymidylate synthase inhibitor	Thymidylate synthase	0.01	0.1	1	5	20	> 20
6-Mercaptopurine	Antimetabolite	Purine analog	Purine synthesis enzymes	0.00500067	0.0500067	0.500067	2.50033	10.0013	> 10,00133768
A-1155463	Apoptosis_Modulator	Bcl-2 Inhibitor	B-cell lymphoma 2 (Bcl-2)	0.005	0.05	0.5	2.5	10	> 10
A-485	Epigenetic_Modifier	HAT inhibitor	CBP/p300 inhibition	0.00500643	0.0500643	0.500643	2.50322	10.0129	> 10,01286268
Abiraterone Acetate	Hormone_Modulator	Androgen biosynthesis inhibitor	CYP17	0.01	0.1	1	5	20	> 20
ABT-199	Apoptosis_Modulator	Bcl-2 Inhibitor	Bcl-2	0.005	0.05	0.5	2.5	10	> 10
Aclarubicin	DNA_Intercalator	Topoisomerase Inhibitor	Interferes with DNA replication and transcription	0.00500475	0.0500475	0.500475	2.50237	10.0095	> 10,00949762
Afatinib	Targeted_Kinase	EGFR Inhibitor	EGFR	0.005	0.05	0.5	2.5	10	> 10
Alisertib	Targeted_Kinase	Aurora Kinase Inhibitor	Aurora Kinase	0.005	0.05	0.5	2.5	10	> 10
Alitretinoin	Other	Retinoid Receptor Agonist	Retinoic acid receptor	0.01	0.1	1	5	20	> 20
Altretamine	DNA_Alkylator	Alkylating Agent	DNA alkylator	0.01	0.1	1	5	20	> 20
Aminoglutethimide	Hormone_Modulator	glucocorticoid receptor antagonist	CYP11A1, CYP19A1	0.01	0.1	1	5	20	> 20
Aminopterin	Antimetabolite	DHFR Inhibitor	DHFR	0.01	0.1	1	5	20	> 20
Anastrozole	Hormone_Modulator	Aromatase Inhibitor	Aromatase	0.01	0.1	1	5	20	> 20
Arsenic trioxide	Apoptosis_Modulator	Apoptosis inducer	Multiple targets	0.005	0.05	0.5	2.5	10	> 10
Axitinib	Targeted_Kinase	VEGFR Inhibitor	VEGFR	0.01	0.1	1	5	20	> 20
AZD5363 (Capivasertib)	Targeted_Kinase	AKT Inhibitor	AKT1, AKT2 und AKT3	0.01	0.1	1	5	20	> 20
AZD6738 (Ceralasertib)	Targeted_Kinase	ATR Inhibitor	ATR	0.01	0.1	1	5	20	> 20
AZD7762	Targeted_Kinase	CHK Inhibitor	CHK1	0.01	0.1	1	5	20	7.864
Bafetinib	Targeted_Kinase	Bcr-Abl Inhibitor	BCR-Abl	0.005	0.05	0.5	2.5	10	> 10
Belinostat	Epigenetic_Modifier	HDAC Inhibitor	HDAC	0.01	0.1	1	5	20	> 20
Bendamustine	DNA_Alkylator	Alkylating Agent	DNA alkylator	0.01	0.1	1	5	20	> 20
Bexarotene	Other	Retinoid Receptor Agonist	Retinoic acid receptor	0.01	0.1	1	5	20	> 20
Bicalutamide	Hormone_Modulator	Androgen Receptor Antagonist	Androgen Receptor	0.01	0.1	1	5	20	> 20
Bleomycin	Antimicrobial	Induces DNA strand breaks	DNA	0.00497816	0.0497816	0.497816	2.48908	9.95632	> 9,956319634
Bortezomib	Targeted_Other	Proteasome inhibitor	Proteasome	2.975e-06	2.975e-05	0.0002975	0.0014875	0.00595	> 0,00595
Bosutinib	Targeted_Kinase	Src, Abl inhibitor	Src, Abl	0.005	0.05	0.5	2.5	10	> 10
Busulfan	DNA_Alkylator	Alkylating Agent	DNA alkylator	0.01	0.1	1	5	20	> 20
CHIR-124	Targeted_Kinase	CDK Inhibitor	CDK	0.01	0.1	1	5	20	> 20
Cabozantinib	Targeted_Kinase	VEGFR/c-MET inhibitor	VEGFR, c-MET	0.01	0.1	1	5	20	> 20
Capecitabine	Antimetabolite	Thymidylate synthase inhibitor	Thymidylate synthase	0.01	0.1	1	5	20	> 20
Carboplatin	DNA_Alkylator	Alkylating Agent	DNA alkylator	0.01	0.1	1	5	20	> 20
Carfilzomib	Targeted_Other	Proteasome inhibitor	Proteasome	5.85e-07	5.85e-06	5.85e-05	0.0002925	0.00117	> 0,00117
Carmustine	DNA_Alkylator	Alkylating Agent	DNA alkylator	0.01	0.1	1	5	20	> 20
Cediranib	Targeted_Kinase	VEGFR inhibitor	VEGFR	0.005	0.05	0.5	2.5	10	> 10
Ceritinib	Targeted_Kinase	ALK Inhibitor	ALK	0.005	0.05	0.5	2.5	10	> 10
Chlorambucil	DNA_Alkylator	Alkylating Agent	DNA alkylator	0.00533	0.0533	0.533	2.665	10.66	> 10,66
Cisplatin	DNA_Alkylator	DNA crosslinker	DNA	0.01	0.1	1	5	20	> 20
Clofarabine	Antimetabolite	Purine analog	DNA synthesis	5e-05	0.0005	0.005	0.025	0.1	> 0.1
Copanlisib	Targeted_Kinase	PI3K Inhibitor	PI3K	0.005	0.05	0.5	2.5	10	> 10
Crizotinib	Targeted_Kinase	ALK, MET inhibitor	ALK, MET	0.01	0.1	1	5	20	7.246
Cyclophosphamide	DNA_Alkylator	Alkylating Agent	DNA alkylator	0.005	0.05	0.5	2.5	10	> 10
Cyclosporin A	Immune_Modulator	Calcineurin inhibitor	Calcineurin	0.01	0.1	1	5	20	> 20
Cytarabine	Antimetabolite	Pyrimidine analog	DNA synthesis	0.00079057	0.0079057	0.079057	0.395285	1.58114	> 1,58114
Dasatinib	Targeted_Kinase	Bcr-Abl Inhibitor	BCR-Abl	1.0698e-05	0.00010698	0.0010698	0.00534902	0.0213961	> 0,021396069
Daunorubicin	Targeted_Other	Topoisomerase Inhibitor	Topoisomerase II	0.00499839	0.0499839	0.499839	2.49919	9.99678	1.432
Docetaxel	Mitotic_Inhibitor	Mitotic Inhibitor	Microtubule Polymerization Inhibitor	0.000187785	0.00187785	0.0187785	0.0938925	0.37557	0.019
Doxorubicin	DNA_Intercalator	DNA Synthesis Inhibitor	DNA	0.046075	0.00046075	0.230375	0.9215	0.0046075	> 0,0046075
EPZ-5676	Epigenetic_Modifier	DOT1L Inhibitor	DOT1L Histone Methyltransferase	0.005	0.05	0.5	2.5	10	> 10
EPZ-6438	Epigenetic_Modifier	EZH2 Inhibitor	EZH4	0.005	0.05	0.5	2.5	10	> 10
Enzalutamide	Hormone_Modulator	Androgen Receptor Antagonist	Androgen Receptor	0.01	0.1	1	5	20	> 20
Erlotinib	Targeted_Kinase	EGFR Inhibitor	EGFR	0.01	0.1	1	5	20	> 20
Etoposide	Targeted_Other	Topoisomerase Inhibitor	Topoisomerase II	0.01	0.1	1	5	20	> 20
Everolimus	Targeted_Kinase	mTOR Inhibitor	mTOR	0.01	0.1	1	5	20	> 20
Exemestane	Hormone_Modulator	Aromatase Inhibitor	Aromatase	0.01	0.1	1	5	20	> 20
Fludarabine	Antimetabolite	Antimetabolite	Inhibits DNA synthesis	0.00499943	0.0499943	0.499943	2.49972	9.99886	> 9,998864744
Fludarabine Phosphate	Antimetabolite	Antimetabolite	Inhibits DNA synthesis	0.01	0.1	1	5	20	> 20
Flutamide	Hormone_Modulator	Androgen Receptor Antagonist	Androgen Receptor	0.01	0.1	1	5	20	> 20
Fulvestrant	Hormone_Modulator	Estrogen Receptor Antagonist	Estrogen Receptor	0.01	0.1	1	5	20	> 20
GSK126	Epigenetic_Modifier	EZH2 Inhibitor	EZH6	0.005	0.05	0.5	2.5	10	> 10
GSK2334470	Targeted_Kinase	PDK1 Inhibitor	PDK1	0.01	0.1	1	5	20	> 20
GSK690693	Targeted_Kinase	AKT Inhibitor	AKT	0.01	0.1	1	5	20	> 20
Gefitinib	Targeted_Kinase	EGFR Inhibitor	EGFR	0.01	0.1	1	5	20	> 20
Hydroxyurea	Antimetabolite	DNA Synthesis Inhibitor	Ribonucleotide reductase	0.01	0.1	1	5	20	> 20
I-BET762	Epigenetic_Modifier	BET Bromodomain Inhibitor	BRD4	0.005	0.05	0.5	2.5	10	> 10
IPI-145	Targeted_Kinase	PI3K Inhibitor	PI3K	0.005	0.05	0.5	2.5	10	> 10
Ibrutinib	Targeted_Kinase	BTK Inhibitor	BTK	0.005	0.05	0.5	2.5	10	> 10
Idasanutlin	Targeted_Kinase	MDM2 Inhibitor	Murine Double Minute 2 (MDM2)	0.01	0.1	1	5	20	> 20
Idelalisib	Targeted_Kinase	PI3K Inhibitor	PI3K	0.005	0.05	0.5	2.5	10	> 10
Ifosfamide	DNA_Alkylator	Alkylating Agent	DNA alkylator	0.01	0.1	1	5	20	> 20
Imatinib	Targeted_Kinase	Bcr-Abl Inhibitor	BCR-Abl	0.0063585	0.063585	0.63585	3.17925	12.717	> 12,717
Ipatasertib dihydrochloride	Targeted_Kinase	AKT Inhibitor	AKT	0.01	0.1	1	5	20	> 20
Irinotecan	Targeted_Other	Topoisomerase Inhibitor	Topoisomerase I	0.01	0.1	1	5	20	> 20
Ixazomib	Targeted_Other	Proteasome inhibitor	Proteasome	0.005	0.05	0.5	2.5	10	5.766
JQ1-(+)	Epigenetic_Modifier	BET Bromodomain Inhibitor	BET bromodomain	0.0048	0.048	0.48	2.4	9.6	> 9,6
KDM5-C49	Epigenetic_Modifier	Histone Lysine demethylase inhibitor	KDM5-C49	0.01	0.1	1	5	20	> 20
KDM5-C70	Epigenetic_Modifier	Histone Lysine demethylase inhibitor	KDM5-C70	0.01	0.1	1	5	20	> 20
LY2603618	Targeted_Kinase	CHK Inhibitor	CHK1	0.01	0.1	1	5	20	> 20
LY3009120	Targeted_Kinase	RAF inhibitor	BRAF, RAF1	0.00249937	0.0249937	0.249937	1.24969	4.99874	> 4,998741879
Lanreotide Acetate	Hormone_Modulator	Somatostatin analog	Somatostatin receptors	0.01	0.1	1	5	20	> 20
Lapatinib	Targeted_Kinase	EGFR, HER2 inhibitor	EGFR, HER2	0.01	0.1	1	5	20	> 20
Lenalidomide	Immune_Modulator	Immunomodulator	Multiple targets, including cereblon and tumor necrosis factor-alpha (TNF-α)	0.00208325	0.0208325	0.208325	1.04163	4.1665	> 4,1665
Lestaurtinib	Targeted_Kinase	FLT3 inhibitor	FLT3	0.005	0.05	0.5	2.5	10	6.672
Letrozole	Hormone_Modulator	Aromatase inhibitor	Aromatase	0.01	0.1	1	5	20	> 20
Leuprolide	Hormone_Modulator	GnRH receptor agonist	GnRH receptor	0.01	0.1	1	5	20	> 20
MK2206	Targeted_Kinase	AKT Inhibitor	AKT	0.01	0.1	1	5	20	> 20
MLN0128 (Sapanisertib)	Targeted_Kinase	mTOR Inhibitor	mTORC1 and mTORC2	0.005	0.05	0.5	2.5	10	2.525
MLN2480	Targeted_Kinase	RAF inhibitor	RAF	0.005	0.05	0.5	2.5	10	> 10
MLN4924	Targeted_Other	Nedd8-activating enzyme inhibitor	NAE	0.005	0.05	0.5	2.5	10	> 10
Masitinib	Targeted_Kinase	c-Kit and PDGFR inhibitor	c-Kit, PDGFR	0.005	0.05	0.5	2.5	10	> 10
Megestrol	Hormone_Modulator	Progestin	Progesterone receptor	0.01	0.1	1	5	20	> 20
Melphalan	DNA_Alkylator	DNA crosslinker	DNA	0.005	0.05	0.5	2.5	10	> 10
Methotrexate	Antimetabolite	Dihydrofolate reductase inhibitor	DHFR	0.00185287	0.0185288	0.185287	0.926438	3.70575	> 3,70575
Mithramycin A	Epigenetic_Modifier	DNA-binding agent	DNA	0.005	0.05	0.5	2.5	10	0.336
Mitomycin C	DNA_Alkylator	DNA crosslinker	DNA	0.00500177	0.0500177	0.500177	2.50088	10.0035	> 10,00353425
Mitoxantrone	Targeted_Other	Topoisomerase Inhibitor	Topoisomerase II	5.72e-05	0.000572	0.00572	0.0286	0.1144	> 0,1144
Motesanib	Targeted_Kinase	VEGFR inhibitor	VEGFR	0.005	0.05	0.5	2.5	10	> 10
Neratinib	Targeted_Kinase	EGFR, HER2 inhibitor	EGFR, HER2	0.005	0.05	0.5	2.5	10	> 10
Nilotinib	Targeted_Kinase	Bcr-Abl Inhibitor	BCR-Abl	0.01	0.1	1	5	20	> 20
Nilutamide	Hormone_Modulator	Androgen Receptor Antagonist	Androgen Receptor	0.01	0.1	1	5	20	> 20
ORY1001	Epigenetic_Modifier	LSD1 Inhibitor	Lysine-specific demethylase 1 (LSD1)	0.005	0.05	0.5	2.5	10	> 10
Obatoclax Mesylate	Apoptosis_Modulator	Bcl-2 Inhibitor	Bcl-2	0.005	0.05	0.5	2.5	10	7.227
Olaparib	Targeted_Other	PARP Inhibitor	Poly(ADP-ribose) polymerase (PARP)	0.005	0.05	0.5	2.5	10	> 10
Oxaliplatin	DNA_Alkylator	Alkylating Agent	DNA alkylator	0.01	0.1	1	5	20	> 20
Paclitaxel	Mitotic_Inhibitor	Mitotic Inhibitor	Microtubules	0.00032697	0.0032697	0.032697	0.163485	0.65394	> 0,65394
Pacritinib	Targeted_Kinase	JAK inhibitor	JAK1	0.005	0.05	0.5	2.5	10	> 10
Palbociclib	Targeted_Kinase	CDK Inhibitor	CDK4/6	0.005	0.05	0.5	2.5	10	> 10
Panobinostat	Epigenetic_Modifier	HDAC Inhibitor	HDAC	0.01	0.1	1	5	20	0.622
Pazopanib	Targeted_Kinase	VEGFR/PDGFR Inhibitor	VEGFR, PDGFR	0.0057275	0.057275	0.57275	2.86375	11.455	> 11,455
Pentostatin	Antimetabolite	Adenosine Deaminase Inhibitor	Adenosine Deaminase	0.007345	0.07345	0.7345	3.6725	14.69	> 14,69
Perifosine	Targeted_Kinase	AKT Inhibitor	AKT	0.01	0.1	1	5	20	> 20
Pixantrone	DNA_Intercalator	DNA Intercalator	DNA	0.005	0.05	0.5	2.5	10	> 10
Ponatinib	Targeted_Kinase	Bcr-Abl Inhibitor	BCR-Abl	0.00128975	0.0128975	0.128975	0.644875	2.5795	2.438
Pralatrexate	Antimetabolite	DHFR Inhibitor	DHFR	0.00352755	0.0352755	0.352755	1.76378	7.0551	> 7,0551
Prelone	Immune_Modulator	Corticosteroid	Glucocorticoid receptor	0.00058775	0.0058775	0.058775	0.293875	1.1755	> 1,1755
Prima-1 Met	Apoptosis_Modulator	mutant p53 reactivator	Mutant p53	0.01	0.1	1	5	20	> 20
Procarbazine	DNA_Alkylator	DNA Alkylator	DNA	0.01	0.1	1	5	20	> 20
Raloxifene	Hormone_Modulator	Selective estrogen receptor modulator (SERM)	Estrogen receptor	0.01	0.1	1	5	20	> 20
Raltitrexed	Antimetabolite	Thymidylate synthase inhibitor	Thymidylate synthase	0.01	0.1	1	5	20	> 20
Rapamycin	Targeted_Kinase	mTOR inhibitor	mTOR	0.005	0.05	0.5	2.5	10	> 10
Regorafenib	Targeted_Kinase	Multi-kinase inhibitor	Multiple kinases	0.01	0.1	1	5	20	> 20
Romidepsin	Epigenetic_Modifier	HDAC inhibitor	HDAC	1.947e-07	1.947e-06	1.947e-05	9.735e-05	0.0003894	> 0,0003894
Ruxolitinib	Targeted_Kinase	JAK inhibitor	JAK1/2	0.01	0.1	1	5	20	> 20
SK4-001	Other	Unknown	unknown	0.005	0.05	0.5	2.5	10	> 10
SK4-026	Other	Unknown	unknown	0.005	0.05	0.5	2.5	10	> 10
SNS-032	Targeted_Kinase	CDK Inhibitor	CDK2	0.01	0.1	1	5	20	> 20
Semaxanib	Targeted_Kinase	VEGFR inhibitor	VEGFR	0.005	0.05	0.5	2.5	10	> 10
Sorafenib	Targeted_Kinase	RAF, VEGFR inhibitor	RAF, VEGFR	0.006105	0.06105	0.6105	3.0525	12.21	> 12,21
Sunitinib	Targeted_Kinase	Multi-kinase inhibitor	Multiple kinases	0.00301	0.0301	0.301	1.505	6.02	> 6,02
TAK-733	Targeted_Kinase	MEK inhibitor	MEK	0.005	0.05	0.5	2.5	10	> 10
TAK659	Targeted_Kinase	SYK/FLT Inhibitor	Syk, FLT	0.005	0.05	0.5	2.5	10	> 10
Tacrolimus	Immune_Modulator	Calcineurin inhibitor	Calcineurin	0.01	0.1	1	5	20	> 20
Tamoxifen	Hormone_Modulator	Selective estrogen receptor modulator (SERM)	Estrogen receptor	0.01	0.1	1	5	20	> 20
Temozolomide	DNA_Alkylator	DNA methylating agent	DNA	0.01	0.1	1	5	20	> 20
Temsirolimus	Targeted_Kinase	mTOR inhibitor	mTOR	0.01	0.1	1	5	20	> 20
Thalidomide	Targeted_Other	E3 ligase modulator	cereblon E3 ligase	0.00470137	0.0470137	0.470137	2.35069	9.40275	> 9,40275
Thiotepa	DNA_Alkylator	Alkylating Agent	DNA	0.01	0.1	1	5	20	> 20
Toceranib	Targeted_Kinase	VEGFR, PDGFR inhibitor	VEGFR, PDGFR	0.005	0.05	0.5	2.5	10	> 10
Topotecan hydrochloride hydrate	Targeted_Other	Topoisomerase Inhibitor	Topoisomerase I	0.01	0.1	1	5	20	> 20
Toremifene	Hormone_Modulator	Selective estrogen receptor modulator (SERM)	Estrogen receptor	0.01	0.1	1	5	20	19.185
Trametinib	Targeted_Kinase	MEK inhibitor	MEK	0.005	0.05	0.5	2.5	10	> 10
Tretinoin	Epigenetic_Modifier	Retinoid Receptor Agonist	Retinoic acid receptor	0.01	0.1	1	5	20	> 20
Triptorelin	Hormone_Modulator	GnRH agonist	GnRH receptor	0.01	0.1	1	5	20	> 20
UCN-01 (7-hydroxystaurosporine)	Targeted_Kinase	PKC inhibitor	PKC	0.005	0.05	0.5	2.5	10	0.441
UMI-77	Apoptosis_Modulator	Mcl-1 inhibitor	Mcl-1	0.005	0.05	0.5	2.5	10	> 10
Vandetanib	Targeted_Kinase	Multi-kinase inhibitor	VEGFR, EGFR, RET	0.01	0.1	1	5	20	> 20
Veliparib	Targeted_Other	PARP inhibitor	PARP	0.005	0.05	0.5	2.5	10	> 10
Vemurafenib	Targeted_Kinase	BRAF inhibitor	BRAF	0.01	0.1	1	5	20	> 20
Vinblastine Sulfate	Mitotic_Inhibitor	Microtubule Inhibitor	Microtubules	0.00036504	0.0036504	0.036504	0.18252	0.73008	> 0,73008
Vincristine	Mitotic_Inhibitor	Microtubule Disruptor	Microtubules	0.01	0.1	1	5	20	> 20
Vindesine sulfate	Mitotic_Inhibitor	Microtubule Disruptor	Microtubules	0.005	0.05	0.5	2.5	10	> 10
Vismodegib	Targeted_Other	Hedgehog pathway inhibitor	SMO	0.01	0.1	1	5	20	> 20
Vorinostat	Epigenetic_Modifier	HDAC inhibitor	HDAC	0.0019445	0.019445	0.19445	0.97225	3.889	> 3,889
